# Supplementary material for: Single Co3O4 Nanocubes Electrocatalyzing the Oxygen Evolution Reaction: Nano-Impact Insights into Intrinsic Activity and Support Effects
Source: Int J Mol Sci. 2021 Dec 4;22(23):13137. doi: 10.3390/ijms222313137 (PMC8658644; doi:10.3390/ijms222313137)
Supplement: Supplementary file 1 [file ijms-22-13137-s001.zip]

Archive with 1 entries (1 files):
- ijms-1472725-supplementary.pdf
